# Supplementary material for: Systematic genetic characterization of the human PKR kinase domain highlights its functional malleability to escape a poxvirus substrate mimic
Source: eLife. 2024 Nov 12;13:RP99575. doi: 10.7554/eLife.99575 (PMC11556786; doi:10.7554/eLife.99575)
Supplement: Supplementary file 7. [file elife-99575-supp7.zip]

Archive with 1 entries (1 files):
- 7_AF2_PKRKD_VACVK3.pdb
